# Supplementary material for: Quaternary Ammonium-Tethered Phenylboronic Acids Appended Supramolecular Nanomicelles as a Promising Bacteria Targeting Carrier for Nitric Oxide Delivery
Source: Polymers (Basel). 2022 Oct 21;14(20):4451. doi: 10.3390/polym14204451 (PMC9611690; doi:10.3390/polym14204451)
Supplement: Supplementary file 1 [file polymers-14-04451-s001.zip]

Archive with 1 entries (1 files):
- polymers-1938860-supplementary.pdf
